# Supplementary material for: Spontaneous coronary artery dissection with concomitant vasospastic angina and false lumen enlargement: a case report
Source: Eur Heart J Case Rep. 2026 Jun 3;10(6):ytag417. doi: 10.1093/ehjcr/ytag417 (PMC13308963; doi:10.1093/ehjcr/ytag417)
Supplement: ytag417_Supplementary_Data [file ytag417_supplementary_data.zip]

Archive with 11 entries (11 files):
- Supplemental_R1.docx
- Video S10_day 27 preIVUS.mp4
- Video S1_day1 LAD pre.mp4
- Video S2_day1 preIVUS.mp4
- Video S3_day1 LAD final.mp4
- Video S4_day1_IVUS final.mp4
- Video S5_day3 LAD.mp4
- Video S6_day3 RCA.mp4
- Video S7_day17 LAD.mp4
- Video S8_day17 RCA.mp4
- Video S9_day 27_LCX.mp4
